# Supplementary material for: A Multiarmed Bandit Approach to Adaptive Water Quality Management
Source: Integr Environ Assess Manag. 2020 Aug 14;16(6):841–52. doi: 10.1002/ieam.4302 (PMC7689691; doi:10.1002/ieam.4302)
Supplement: Supplementary file 2 — Supporting information. [file IEAM-16-841-s002.xlsx]

## Sheet: Metadata
Supplementary Information: A multi-armed bandit approach to adaptive water quality management
Supplemental Data: available from the Barnstabale County Department of Health and Environment at https://septic.barnstablecountyhealth.org/, https://www.barnstablecountyhealth.org/programs-and-services/ia-septic-system-tracking, contact emilymichele.olmsted@barnstablecounty.org
	Number of starting data
Sensitivity iteration	Treatment A	Treatment B	Treatment C
SA.1	1	3	17
SA.2	17	3	1
SA.3	17	1	3
SA.4	3	1	17
SA.5	3	17	1
SA.6	1	17	3
Acronyms and Definitions
STAT - experiments using stationary data set
NON - experiments using non-stationary data set
EA - Equal Allocation strategy
DPM - Deterministic Probability Matching strategy
RPM - Random Probability Matching strategy
MEAN - arithmetic mean of set
SA - Sensitivity Analysis
PROB - posterior probabilities per decisin iteration from Markov Chain Monte Carlo simulation
PERF - cumulative performance per decision iteration from Markov Chain Monte Carlo simulation
MEAN.PERF - mean cumulative performance at each decision iteration
MIN.PROB - minumum posterior probabilities among five replicates
MAX.PROB - maximum posterior probabilities among five replicates
MEAN.PROB - mean posterior probabilities among five replicates
VAR.PROB - variance of posterior probabilities among five replicates

## Sheet: STAT.EA.SA.1
Decision iteration	Treatment	MIN.PROB	MAX.PROB	MEAN.PROB	VAR.PROB	MEAN.PERF	VAR.PERF
Initial	Treatment A	0.553867	0.570567	0.561847	2.84333e-05	14.713	3.50605e-30
	Treatment B	0.0841	0.0964333	0.0897233	1.54946e-05	29.0493	0
	Treatment C	0.34	0.3557	0.34843	4.00439e-05	20.0471	1.40242e-29
	MEAN					21.0791	1.40242e-29
1	Treatment A	0.763	0.7707	0.768467	1.34081e-05	17.4245	0.0567869
	Treatment B	0.00546667	0.0116	0.00884167	6.53139e-06	29.4188	0.342945
	Treatment C	0.2197	0.2254	0.222692	7.76468e-06	19.3348	0
	MEAN					21.071	0.00110723
2	Treatment A	0.9276	0.930767	0.928742	1.93213e-06	14.0176	0
	Treatment B	0.0016	0.00183333	0.00174167	1.28703e-08	26.061	0.0947993
	Treatment C	0.0676333	0.0707	0.0695167	1.73149e-06	19.0403	0.00346568
	MEAN					19.7265	0.00252557
3	Treatment A	0.8443	0.892667	0.860708	0.000504414	17.8888	0.112691
	Treatment B	3.33333e-05	0.0005	0.000175	4.76852e-08	28.0274	0.244742
	Treatment C	0.1073	0.1552	0.139117	0.000498996	18.6683	0.0475838
	MEAN					20.8779	0.0804916
4	Treatment A	0.890033	0.8951	0.893575	5.63587e-06	16.9346	0.000481583
	Treatment B	0	6.66667e-05	2.5e-05	1.01852e-09	28.6337	0.179085
	Treatment C	0.1049	0.1099	0.1064	5.50297e-06	18.213	0.0207551
	MEAN					20.673	0.0138169
5	Treatment A	0.908833	0.934433	0.927858	0.000160899	15.9355	0.101024
	Treatment B	0	6.66667e-05	2.5e-05	1.01852e-09	26.6648	0.501478
	Treatment C	0.0655333	0.0911667	0.0721167	0.000161326	17.5818	0.0411089
	MEAN					19.6083	0.0194053
6	Treatment A	0.9521	0.975733	0.963208	0.000153083	15.1225	0.128949
	Treatment B	0	6.66667e-05	4.16667e-05	1.01852e-09	25.5926	0.0726342
	Treatment C	0.0242333	0.0478333	0.03675	0.000153257	17.3977	0.0091113
	MEAN					19.0936	0.0305212
7	Treatment A	0.991167	0.9958	0.993975	4.16768e-06	13.8055	0.0344533
	Treatment B	0	0	0	0	26.5266	0.237692
	Treatment C	0.0042	0.00883333	0.006025	4.16768e-06	17.5361	0.0150864
	MEAN					19.1112	0.0768827
8	Treatment A	0.997267	0.998333	0.997675	2.10648e-07	13.5807	0.00899269
	Treatment B	0	0	0	0	27.6692	0.362821
	Treatment C	0	0.00273333	0.00171667	1.51519e-06	17.9172	0.0227598
	MEAN					19.5253	0.0929687
9	Treatment A	0.997767	0.999333	0.998542	4.21018e-07	13.5776	0.0272844
	Treatment B	0	0	0	0	27.9738	0.526727
	Treatment C	0.000666667	0.00223333	0.00145833	4.21018e-07	18.1906	0.00671995
	MEAN					19.7144	0.00718367
10	Treatment A	0.999433	0.999833	0.999692	3.28704e-08	13.3008	0.00121207
	Treatment B	0	0	0	0	27.3647	0.0640016
	Treatment C	0.000166667	0.000566667	0.000308333	3.28704e-08	18.5256	0.125639
	MEAN					19.5761	0.00856463
11	Treatment A	0.9997	0.999967	0.999867	1.33356e-08	13.1024	0.0114961
	Treatment B	0	0	0	0	27.2523	0.19101
	Treatment C	3.33333e-05	0.0003	0.000133333	1.33333e-08	18.8157	0.0782241
	MEAN					19.6391	0.105758
12	Treatment A	0.9999	0.999967	0.999942	1.01982e-09	12.8117	0.00230963
	Treatment B	0	0	0	0	27.3694	0.075367
	Treatment C	3.33333e-05	0.0001	5.83333e-05	1.01852e-09	18.5913	0.0100978
	MEAN					19.557	0.00746277
13	Treatment A	0.999967	1	0.999992	2.77223e-10	12.5395	0.0336635
	Treatment B	0	0	0	0	26.8137	0.131731
	Treatment C	0	3.33333e-05	8.33333e-06	2.77778e-10	18.4304	0.00337141
	MEAN					19.2429	0.013496
14	Treatment A	1	1	1	0	12.3624	0.00728007
	Treatment B	0	0	0	0	26.4954	0.0492571
	Treatment C	0	0	0	0	18.4857	0.0437973
	MEAN					19.1054	0.0187261
15	Treatment A	1	1	1	0	12.4844	0.0305689
	Treatment B	0	0	0	0	26.4039	0.0933488
	Treatment C	0	0	0	0	18.6353	0.0070051
	MEAN					19.1799	0.00111736
16	Treatment A	1	1	1	0	12.5414	0.000830945
	Treatment B	0	0	0	0	26.1185	0.000810163
	Treatment C	0	0	0	0	18.6461	0.00493902
	MEAN					19.1024	0.00264159
17	Treatment A	1	1	1	0	12.3368	1.24033e-07
	Treatment B	0	0	0	0	26.3808	0.0677965
	Treatment C	0	0	0	0	18.6251	0.00710436
	MEAN					19.1164	0.0174589
18	Treatment A	1	1	1	0	12.2456	0.00474616
	Treatment B	0	0	0	0	26.3802	0.0298582
	Treatment C	0	0	0	0	18.6303	0.00902557
	MEAN					19.0754	0.0137775
19	Treatment A	1	1	1	0	12.3	0.0703197
	Treatment B	0	0	0	0	25.9218	0.238112
	Treatment C	0	0	0	0	18.6099	0.0110013
	MEAN					18.9724	0.0102554
20	Treatment A	1	1	1	0	12.3928	0.0202732
	Treatment B	0	0	0	0	25.3837	0.237584
	Treatment C	0	0	0	0	18.5331	0.00213607
	MEAN					18.8095	0.0123135

## Sheet: STAT.EA.SA.2
Decision iteration	Treatment	MIN.PROB	MAX.PROB	MEAN.PROB	VAR.PROB	MEAN.PERF	VAR.PERF
Initial	Treatment A	0.5039	0.513067	0.507713	1.70994e-05	16.1267	0
	Treatment B	0.046	0.0517333	0.0493867	4.80144e-06	29.0493	0
	Treatment C	0.44	0.445133	0.4429	5.1945e-06	14.554	3.9443e-30
	MEAN					17.8979	0
1	Treatment A	0.887333	0.905567	0.895827	4.3992e-05	15.5622	0.0310434
	Treatment B	0.00196667	0.00593333	0.00382667	3.18189e-06	29.2431	0.411534
	Treatment C	0.0894667	0.110667	0.100347	5.66744e-05	18.1795	0
	MEAN					18.7128	0.0488776
2	Treatment A	0.993533	0.9962	0.995333	1.18222e-06	13.9721	0.0532595
	Treatment B	6.66667e-05	0.000466667	0.000226667	2.35556e-08	26.0302	0.0758395
	Treatment C	0.00373333	0.0062	0.00444	1.11689e-06	18.7765	0.0380486
	MEAN					17.7149	0.0293423
3	Treatment A	0.997933	0.998767	0.99852	1.14778e-07	13.7859	0.036873
	Treatment B	0	3.33333e-05	6.66667e-06	2.22222e-10	28.1108	0.218387
	Treatment C	0.00123333	0.00206667	0.00147333	1.15222e-07	19.0216	0.201105
	MEAN					18.5702	0.081161
4	Treatment A	0.997933	0.9997	0.998947	5.85889e-07	13.7139	0.000924694
	Treatment B	0	0	0	0	28.6659	0.139513
	Treatment C	0.0003	0.00206667	0.00105333	5.85889e-07	18.9179	0.182108
	MEAN					18.9019	0.0162451
5	Treatment A	0.999333	0.999833	0.999547	4.03272e-08	13.3036	0.0053792
	Treatment B	0	3.33333e-05	1.33333e-05	3.33333e-10	26.6908	0.379483
	Treatment C	0.000133333	0.000666667	0.00044	4.41111e-08	19.3639	0.319667
	MEAN					18.4254	0.043921
6	Treatment A	0.999633	0.9998	0.999733	3.89056e-09	13.2642	0.00832667
	Treatment B	0	3.33333e-05	6.66667e-06	2.22222e-10	25.5254	0.0770804
	Treatment C	0.0002	0.000333333	0.00026	2.44444e-09	19.255	0.0147166
	MEAN					18.2387	0.0200172
7	Treatment A	0.999767	1	0.999867	8.33333e-09	12.8244	0.00743864
	Treatment B	0	0	0	0	26.4775	0.190307
	Treatment C	0	0.000233333	0.000133333	8.33333e-09	18.8584	0.0906013
	MEAN					18.3186	0.122467
8	Treatment A	0.999	1	0.999753	1.79226e-07	12.6041	0.00319693
	Treatment B	0	0	0	0	27.5152	0.390795
	Treatment C	0	0.0001	6.66667e-05	2.22222e-09	18.5576	0.0721036
	MEAN					18.5326	0.132033
9	Treatment A	0.999867	1	0.999967	3.33333e-09	12.395	0.01112
	Treatment B	0	0	0	0	28.0195	0.405491
	Treatment C	0	0.000133333	3.33333e-05	3.33332e-09	17.9672	0.165332
	MEAN					18.4775	0.00765496
10	Treatment A	0.9999	1	0.999967	2.22278e-09	12.4893	0.0303857
	Treatment B	0	0	0	0	27.294	0.0730346
	Treatment C	0	0.0001	3.33333e-05	2.22222e-09	17.5124	0.0528795
	MEAN					18.2283	0.0522189
11	Treatment A	0.999933	1	0.999973	7.78223e-10	12.5242	1.52511e-05
	Treatment B	0	0	0	0	27.1674	0.137078
	Treatment C	0	6.66667e-05	2.66667e-05	7.77778e-10	17.4079	0.00258488
	MEAN					18.2389	0.0467093
12	Treatment A	0.999967	1	0.999987	3.32667e-10	12.3303	3.09068e-05
	Treatment B	0	0	0	0	27.3836	0.0428848
	Treatment C	0	3.33333e-05	1.33333e-05	3.33333e-10	17.6691	0.0551191
	MEAN					18.3873	0.0104902
13	Treatment A	1	1	1	0	12.204	0.000951934
	Treatment B	0	0	0	0	26.9185	0.10829
	Treatment C	0	0	0	0	18.0432	0.0351971
	MEAN					18.3628	0.00691128
14	Treatment A	1	1	1	0	12.2489	0.0400551
	Treatment B	0	0	0	0	26.497	0.0745182
	Treatment C	0	0	0	0	18.2809	0.0619442
	MEAN					18.3786	0.011279
15	Treatment A	1	1	1	0	12.3689	0.00427993
	Treatment B	0	0	0	0	26.3093	0.0635868
	Treatment C	0	0	0	0	18.5009	0.0436613
	MEAN					18.4781	0.0209604
16	Treatment A	1	1	1	0	12.3229	0.00524226
	Treatment B	0	0	0	0	26.1549	0.00865332
	Treatment C	0	0	0	0	18.674	0.0536916
	MEAN					18.478	0.0137875
17	Treatment A	1	1	1	0	12.1239	0.00807644
	Treatment B	0	0	0	0	26.3947	0.0342843
	Treatment C	0	0	0	0	18.4697	0.00240199
	MEAN					18.4386	0.0291064
18	Treatment A	1	1	1	0	12.0752	0.0169709
	Treatment B	0	0	0	0	26.4182	0.0190267
	Treatment C	0	0	0	0	18.4326	0.00290301
	MEAN					18.4435	0.010596
19	Treatment A	1	1	1	0	12.4837	0.0648332
	Treatment B	0	0	0	0	26.0753	0.187975
	Treatment C	0	0	0	0	18.5823	0.0394038
	MEAN					18.5826	0.0245531
20	Treatment A	1	1	1	0	12.7574	0.000561652
	Treatment B	0	0	0	0	25.5344	0.216748
	Treatment C	0	0	0	0	18.6318	0.00382471
	MEAN					18.5435	0.00132025

## Sheet: STAT.EA.SA.3
Decision iteration	Treatment	MIN.PROB	MAX.PROB	MEAN.PROB	VAR.PROB	MEAN.PERF	VAR.PERF
Initial	Treatment A	0.5626	0.579833	0.570927	4.4454e-05	15.8911	0.333096
	Treatment B	0.3176	0.3273	0.323493	2.01253e-05	26.4278	1.64931
	Treatment C	0.0997333	0.110333	0.10558	1.8628e-05	16.3115	3.34923
	MEAN					16.5119	3.47655
1	Treatment A	0.927833	0.949367	0.938013	9.40698e-05	15.5822	0.0266098
	Treatment B	0.00913333	0.0379333	0.02626	0.00020244	26.2299	0.0228263
	Treatment C	0.0301	0.0415	0.0357267	2.47674e-05	18.0353	0
	MEAN					17.3574	0.36503
2	Treatment A	0.992967	0.996	0.994673	1.44744e-06	13.9721	0.0532595
	Treatment B	0.0005	0.001	0.000786667	4.92222e-08	27.2312	0.535659
	Treatment C	0.003	0.00613333	0.00454	1.36689e-06	18.1898	0.124734
	MEAN					17.4569	0.0571908
3	Treatment A	0.996633	0.9993	0.9984	1.11556e-06	13.7859	0.036873
	Treatment B	0	0.000133333	4.66667e-05	4.22222e-09	26.2452	0.471363
	Treatment C	0.0007	0.00326667	0.00155333	1.02922e-06	19.0283	0.0718607
	MEAN					17.8102	0.0978977
4	Treatment A	0.998633	0.9994	0.99916	9.41112e-08	13.7139	0.000924694
	Treatment B	0	0	0	0	28.4513	0.49816
	Treatment C	0.0006	0.00136667	0.00084	9.41112e-08	19.5149	0.284302
	MEAN					18.7161	0.00882792
5	Treatment A	0.9994	0.999667	0.999607	1.35556e-08	13.3036	0.0053792
	Treatment B	0	0	0	0	28.1214	0.255711
	Treatment C	0.000333333	0.0006	0.000393333	1.35556e-08	19.451	0.0217697
	MEAN					18.5854	0.0217076
6	Treatment A	0.9996	0.9999	0.999773	1.3e-08	13.2642	0.00832667
	Treatment B	0	0	0	0	25.9113	0.432225
	Treatment C	0.0001	0.0004	0.000226667	1.3e-08	19.155	0.101162
	MEAN					18.1399	0.00143856
7	Treatment A	0.999833	1	0.999893	5.22156e-09	12.8244	0.00743864
	Treatment B	0	0	0	0	26.2219	0.185458
	Treatment C	0	0.000166667	0.000106667	5.22222e-09	18.64	0.0304222
	MEAN					18.0223	0.0892066
8	Treatment A	0.9999	1	0.999953	1.44522e-09	12.6041	0.00319693
	Treatment B	0	0	0	0	26.8689	0.126365
	Treatment C	0	0.0001	4.66667e-05	1.44444e-09	18.2589	0.021483
	MEAN					18.0905	0.0358634
9	Treatment A	0.9999	1	0.999967	1.66667e-09	12.395	0.01112
	Treatment B	0	0	0	0	27.555	0.473265
	Treatment C	0	0.0001	3.33333e-05	1.66667e-09	17.6845	0.146387
	MEAN					18.1016	0.175641
10	Treatment A	0.9999	1	0.99994	1.88944e-09	12.4893	0.0303857
	Treatment B	0	0	0	0	27.852	0.129561
	Treatment C	0	0.0001	6e-05	1.88889e-09	17.357	0.0079062
	MEAN					18.1752	0.0133219
11	Treatment A	0.999967	1	0.999987	3.32667e-10	12.5242	1.52511e-05
	Treatment B	0	0	0	0	27.0759	0.0409714
	Treatment C	0	3.33333e-05	1.33333e-05	3.33333e-10	17.5523	0.0438471
	MEAN					18.1105	0.00873016
12	Treatment A	0.999933	1	0.999987	8.89778e-10	12.3303	3.09068e-05
	Treatment B	0	0	0	0	27.2653	0.120476
	Treatment C	0	6.66667e-05	1.33333e-05	8.88889e-10	17.8669	0.062682
	MEAN					18.2811	0.0167814
13	Treatment A	1	1	1	0	12.204	0.000951934
	Treatment B	0	0	0	0	27.1803	0.0990754
	Treatment C	0	0	0	0	18.169	0.0598323
	MEAN					18.36	0.0180067
14	Treatment A	1	1	1	0	12.2489	0.0400551
	Treatment B	0	0	0	0	26.7144	0.115538
	Treatment C	0	0	0	0	18.5905	0.125516
	MEAN					18.4349	0.0280581
15	Treatment A	1	1	1	0	12.3689	0.00427993
	Treatment B	0	0	0	0	26.5413	0.0285644
	Treatment C	0	0	0	0	18.7166	0.035891
	MEAN					18.5214	0.0308225
16	Treatment A	1	1	1	0	12.3229	0.00524226
	Treatment B	0	0	0	0	26.2283	0.169827
	Treatment C	0	0	0	0	18.5489	0.00867149
	MEAN					18.3764	0.00289545
17	Treatment A	1	1	1	0	12.1239	0.00807644
	Treatment B	0	0	0	0	26.0453	0.0101915
	Treatment C	0	0	0	0	18.4051	0.00190646
	MEAN					18.2299	0.0184021
18	Treatment A	1	1	1	0	12.0752	0.0169709
	Treatment B	0	0	0	0	26.3928	0.0726523
	Treatment C	0	0	0	0	18.5461	0.00443545
	MEAN					18.3946	0.023399
19	Treatment A	1	1	1	0	12.4837	0.0648332
	Treatment B	0	0	0	0	26.3329	0.075115
	Treatment C	0	0	0	0	18.5968	0.0173363
	MEAN					18.5947	0.00729223
20	Treatment A	1	1	1	0	12.7574	0.000561652
	Treatment B	0	0	0	0	25.9198	0.179303
	Treatment C	0	0	0	0	18.6461	0.0047928
	MEAN					18.6029	0.000994524

## Sheet: STAT.EA.SA.4
Decision iteration	Treatment	MIN.PROB	MAX.PROB	MEAN.PROB	VAR.PROB	MEAN.PERF	VAR.PERF
Initial	Treatment A	0.4147	0.420467	0.418193	7.69411e-06	22.0893	0
	Treatment B	0.0943333	0.0991	0.0961467	3.88645e-06	25.9035	0
	Treatment C	0.4808	0.4897	0.48566	1.23152e-05	20.0471	0
	MEAN					20.6177	0
1	Treatment A	0.801433	0.8315	0.8191	0.000246804	15.5897	0.151077
	Treatment B	0.00693333	0.00946667	0.00805556	1.66704e-06	26.2299	0.0228263
	Treatment C	0.161567	0.1891	0.172844	0.000208105	19.3348	0
	MEAN					19.5085	0.0604291
2	Treatment A	0.8145	0.846367	0.833256	0.000277766	18.3121	2.11405
	Treatment B	0.00366667	0.0053	0.00458889	7.0037e-07	27.2312	0.535659
	Treatment C	0.148833	0.181833	0.162156	0.000302545	19.0226	0.00415881
	MEAN					20.42	0.123261
3	Treatment A	0.9194	0.9371	0.926522	8.72781e-05	17.04	0.038156
	Treatment B	0.000566667	0.0017	0.001	3.74444e-07	26.2452	0.471363
	Treatment C	0.0612	0.0798667	0.0724778	9.84537e-05	18.675	0.0572986
	MEAN					19.8961	0.103094
4	Treatment A	0.956233	0.9694	0.964633	5.32411e-05	16.3212	0.126237
	Treatment B	6.66667e-05	0.0004	0.000233333	2.77778e-08	28.4513	0.49816
	Treatment C	0.0305333	0.0435333	0.0351333	5.308e-05	18.1669	0.0367901
	MEAN					20.0679	0.0869603
5	Treatment A	0.970033	0.9811	0.976578	3.3685e-05	15.7176	0.101854
	Treatment B	0	0.000133333	5.55555e-05	4.81481e-09	28.1214	0.255711
	Treatment C	0.0187667	0.0299333	0.0233667	3.40744e-05	17.5324	0.0510944
	MEAN					19.5768	0.00873057
6	Treatment A	0.992633	0.997133	0.994756	5.11155e-06	14.1785	0.0798892
	Treatment B	0	6.66667e-05	3.33333e-05	1.11111e-09	25.9113	0.432225
	Treatment C	0.00286667	0.0073	0.00521111	4.96259e-06	17.3811	0.00820952
	MEAN					18.6191	0.0146875
7	Treatment A	0.9973	0.998867	0.997822	8.18148e-07	13.7859	0.036873
	Treatment B	0	0	0	0	26.2219	0.185458
	Treatment C	0.00113333	0.0027	0.00217778	8.18148e-07	17.4993	0.0180768
	MEAN					18.7051	0.0730438
8	Treatment A	0.998267	0.9988	0.998578	7.7037e-08	13.7351	0.000173088
	Treatment B	0	0	0	0	26.8689	0.126365
	Treatment C	0.0012	0.00173333	0.00142222	7.7037e-08	17.8203	0.00256466
	MEAN					19.0298	0.0316935
9	Treatment A	0.9975	0.999367	0.998656	1.01926e-06	13.3355	0.00818503
	Treatment B	0	0	0	0	27.555	0.473265
	Treatment C	0.000633333	0.0025	0.00134444	1.01926e-06	18.2632	0.0165799
	MEAN					19.3049	0.0739364
10	Treatment A	0.998433	0.9997	0.998867	5.21111e-07	13.2903	0.0109935
	Treatment B	0	0	0	0	27.852	0.129561
	Treatment C	0.0003	0.00156667	0.00113333	5.21111e-07	18.4773	0.0458279
	MEAN					19.4515	0.0249525
11	Treatment A	0.999067	0.999667	0.999433	1.03333e-07	12.9037	0.0104986
	Treatment B	0	0	0	0	27.0759	0.0409714
	Treatment C	0.000333333	0.000933333	0.000566667	1.03333e-07	18.781	0.0320759
	MEAN					19.2655	0.0346763
12	Treatment A	0.999733	0.9999	0.999844	9.25926e-09	12.7372	0.0316856
	Treatment B	0	0	0	0	27.2653	0.120476
	Treatment C	0.0001	0.000266667	0.000155556	9.25926e-09	18.5353	0.0109401
	MEAN					19.2231	0.0605385
13	Treatment A	0.999967	0.999967	0.999967	0	12.428	0.00595098
	Treatment B	0	0	0	0	27.1803	0.0990754
	Treatment C	3.33333e-05	3.33333e-05	3.33333e-05	0	18.4714	0.00272227
	MEAN					19.1021	0.00943262
14	Treatment A	0.999967	1	0.999989	3.6963e-10	12.4894	0.0133632
	Treatment B	0	0	0	0	26.7144	0.115538
	Treatment C	0	3.33333e-05	1.11111e-05	3.7037e-10	18.5072	0.0256104
	MEAN					19.0257	0.004096
15	Treatment A	1	1	1	0	12.6217	0.00196889
	Treatment B	0	0	0	0	26.5413	0.0285644
	Treatment C	0	0	0	0	18.6492	0.00357026
	MEAN					19.0937	0.0290159
16	Treatment A	1	1	1	0	12.4114	0.0114358
	Treatment B	0	0	0	0	26.2283	0.169827
	Treatment C	0	0	0	0	18.6157	0.00422341
	MEAN					18.912	0.00431641
17	Treatment A	1	1	1	0	12.2592	0.00401818
	Treatment B	0	0	0	0	26.0453	0.0101915
	Treatment C	0	0	0	0	18.6474	0.00449389
	MEAN					18.8275	0.0105278
18	Treatment A	1	1	1	0	12.2824	0.0457155
	Treatment B	0	0	0	0	26.3928	0.0726523
	Treatment C	0	0	0	0	18.6464	0.00499639
	MEAN					18.9486	0.0427794
19	Treatment A	1	1	1	0	12.4465	0.0144021
	Treatment B	0	0	0	0	26.3329	0.075115
	Treatment C	0	0	0	0	18.5569	0.0161297
	MEAN					18.9703	0.00563742
20	Treatment A	1	1	1	0	12.3399	0.00517786
	Treatment B	0	0	0	0	25.9198	0.179303
	Treatment C	0	0	0	0	18.5648	0.00296157
	MEAN					18.813	0.00476011

## Sheet: STAT.EA.SA.5
Decision iteration	Treatment	MIN.PROB	MAX.PROB	MEAN.PROB	VAR.PROB	MEAN.PERF	VAR.PERF
Initial	Treatment A	0.5209	0.530033	0.526087	1.62248e-05	22.0893	0
	Treatment B	0.0064	0.0117	0.00889333	5.65967e-06	28.2905	1.57772e-29
	Treatment C	0.458867	0.471967	0.46502	3.88226e-05	14.554	3.9443e-30
	MEAN					26.7505	0
1	Treatment A	0.753267	0.7577	0.755544	4.92482e-06	15.5424	0.167863
	Treatment B	0.0067	0.00986667	0.00775556	3.34259e-06	26.0551	0.014438
	Treatment C	0.2356	0.237633	0.2367	1.05441e-06	18.1795	0
	MEAN					22.7715	0.0397578
2	Treatment A	0.9223	0.9262	0.9242	3.81e-06	18.9623	0
	Treatment B	0.000666667	0.0011	0.000888889	4.7037e-08	25.5989	0
	Treatment C	0.00731333	0.0766	0.0529711	0.00156411	18.6244	0.260291
	MEAN					22.8282	0.00039744
3	Treatment A	0.8863	0.9148	0.897522	0.000230565	16.9479	0.0016036
	Treatment B	0.00156667	0.00323333	0.00221111	8.01481e-07	26.6099	0.314883
	Treatment C	0.0836333	0.111867	0.100267	0.000218281	18.9274	0.368922
	MEAN					22.5358	0.137876
4	Treatment A	0.9331	0.938233	0.935178	7.30481e-06	16.1779	0.00785204
	Treatment B	0.0003	0.000633333	0.000433333	3.11111e-08	28.2318	0.274392
	Treatment C	0.0611333	0.0666	0.0643889	8.28926e-06	19.2119	0.0400924
	MEAN					22.9177	0.115911
5	Treatment A	0.9601	0.9709	0.966956	3.55159e-05	15.648	0.0344927
	Treatment B	3.33333e-05	0.000133333	0.0001	3.33333e-09	27.5124	0.0690599
	Treatment C	0.0290667	0.0397667	0.0329444	3.51248e-05	19.3476	0.63834
	MEAN					22.1621	0.082413
6	Treatment A	0.978433	0.992633	0.983878	5.86324e-05	14.2129	0.0887658
	Treatment B	3.33333e-05	6.66667e-05	4.44444e-05	3.70371e-10	27.2655	0.12796
	Treatment C	0.00733333	0.0215333	0.0160778	5.85226e-05	19.3214	0.00556569
	MEAN					21.5055	0.0186686
7	Treatment A	0.996267	0.996767	0.996589	7.81481e-08	13.7785	0.0735406
	Treatment B	0	0	0	0	27.2621	0.192038
	Treatment C	0.00323333	0.00373333	0.00341111	7.81481e-08	18.9588	0.123214
	MEAN					21.13	0.157483
8	Treatment A	0.997833	0.9985	0.998111	1.2037e-07	13.7367	0.00019232
	Treatment B	0	0	0	0	27.1636	0.0184258
	Treatment C	0.0015	0.00216667	0.00188889	1.2037e-07	18.6792	0.0874018
	MEAN					20.8585	0.0269503
9	Treatment A	0.9959	0.999033	0.997744	2.68593e-06	13.3787	0.00937331
	Treatment B	0	0	0	0	26.7593	0.175158
	Treatment C	0.000966667	0.0041	0.00225556	2.68593e-06	18.0705	0.214305
	MEAN					20.3144	0.00905682
10	Treatment A	0.997967	0.999133	0.998689	3.98148e-07	13.3125	0.0146851
	Treatment B	0	0	0	0	26.4068	0.0458056
	Treatment C	0.000866667	0.00203333	0.00131111	3.98148e-07	17.6204	0.052836
	MEAN					19.9198	0.0645873
11	Treatment A	0.999367	0.9997	0.999522	2.81481e-08	12.9162	0.0116651
	Treatment B	0	0	0	0	26.3299	0.165858
	Treatment C	0.0003	0.000633333	0.000477778	2.81481e-08	17.4138	0.00284838
	MEAN					19.6195	0.00468648
12	Treatment A	0.999833	0.999967	0.999878	5.92889e-09	12.7589	0.0352062
	Treatment B	0	0	0	0	25.9922	0.00911512
	Treatment C	3.33333e-05	0.000166667	0.000122222	5.92593e-09	17.5622	0.0652304
	MEAN					19.4844	0.0127476
13	Treatment A	0.999867	1	0.999922	4.81481e-09	12.4656	0.00146877
	Treatment B	0	0	0	0	26.2956	0.0944429
	Treatment C	0	0.000133333	7.77778e-05	4.81481e-09	17.9249	0.0103265
	MEAN					19.5732	0.0302853
14	Treatment A	0.999967	1	0.999989	3.6963e-10	12.538	0.00915375
	Treatment B	0	0	0	0	26.4125	0.0370621
	Treatment C	0	3.33333e-05	1.11111e-05	3.7037e-10	18.1555	0.0388513
	MEAN					19.6486	0.00492586
15	Treatment A	1	1	1	0	12.6298	0.00245992
	Treatment B	0	0	0	0	25.9665	0.0438262
	Treatment C	0	0	0	0	18.4074	0.0544199
	MEAN					19.5533	0.0186907
16	Treatment A	1	1	1	0	12.3972	0.0129482
	Treatment B	0	0	0	0	25.4559	0.0765538
	Treatment C	0	0	0	0	18.7556	0.0723263
	MEAN					19.3398	0.000798777
17	Treatment A	1	1	1	0	12.2346	0.00414483
	Treatment B	0	0	0	0	25.4605	0.0204646
	Treatment C	0	0	0	0	18.4596	0.00329478
	MEAN					19.1818	0.0215293
18	Treatment A	1	1	1	0	12.2211	0.0631951
	Treatment B	0	0	0	0	25.4788	0.0100593
	Treatment C	0	0	0	0	18.4481	0.00222387
	MEAN					19.147	0.0192959
19	Treatment A	1	1	1	0	12.4003	0.0203006
	Treatment B	0	0	0	0	25.2937	0.147667
	Treatment C	0	0	0	0	18.4857	0.0437973
	MEAN					19.1548	0.00772613
20	Treatment A	1	1	1	0	12.3412	0.00798053
	Treatment B	0	0	0	0	25.0403	0.0493541
	Treatment C	0	0	0	0	18.6353	0.0070051
	MEAN					19.0737	0.000919163

## Sheet: STAT.EA.SA.6
Decision iteration	Treatment	MIN.PROB	MAX.PROB	MEAN.PROB	VAR.PROB	MEAN.PERF	VAR.PERF
Initial	Treatment A	0.5209	0.530033	0.526087	1.62248e-05	14.713	0
	Treatment B	0.0064	0.0117	0.00889333	5.65967e-06	28.2905	1.57772e-29
	Treatment C	0.458867	0.471967	0.46502	3.88226e-05	15.5643	3.9443e-30
	MEAN					25.8259	1.57772e-29
1	Treatment A	0.753267	0.7577	0.755544	4.92482e-06	17.3847	0.0757159
	Treatment B	0.0067	0.00986667	0.00775556	3.34259e-06	26.0551	0.014438
	Treatment C	0.2356	0.237633	0.2367	1.05441e-06	18.1126	0.0179212
	MEAN					23.2696	0.0113341
2	Treatment A	0.9223	0.9262	0.9242	3.81e-06	14.0176	4.73317e-30
	Treatment B	0.000666667	0.0011	0.000888889	4.7037e-08	25.5989	0
	Treatment C	0.00731333	0.0766	0.0529711	0.00156411	17.9319	0
	MEAN					21.6561	0
3	Treatment A	0.8863	0.9148	0.897522	0.000230565	17.8328	0.150255
	Treatment B	0.00156667	0.00323333	0.00221111	8.01481e-07	26.6099	0.314883
	Treatment C	0.0836333	0.111867	0.100267	0.000218281	19.2178	0.00903325
	MEAN					22.8738	0.195863
4	Treatment A	0.9331	0.938233	0.935178	7.30481e-06	16.9309	0.000642111
	Treatment B	0.0003	0.000633333	0.000433333	3.11111e-08	28.2318	0.274392
	Treatment C	0.0611333	0.0666	0.0643889	8.28926e-06	19.3362	0.379063
	MEAN					23.2412	0.026572
5	Treatment A	0.9601	0.9709	0.966956	3.55159e-05	15.8437	0.101024
	Treatment B	3.33333e-05	0.000133333	0.0001	3.33333e-09	27.5124	0.0690599
	Treatment C	0.0290667	0.0397667	0.0329444	3.51248e-05	19.414	0.00895152
	MEAN					22.3316	0.00422585
6	Treatment A	0.978433	0.992633	0.983878	5.86324e-05	15.2262	0.128949
	Treatment B	3.33333e-05	6.66667e-05	4.44444e-05	3.70371e-10	27.2655	0.12796
	Treatment C	0.00733333	0.0215333	0.0160778	5.85226e-05	19.2904	0.133636
	MEAN					21.8863	0.00340068
7	Treatment A	0.996267	0.996767	0.996589	7.81481e-08	13.8551	0.0368912
	Treatment B	0	0	0	0	27.2621	0.192038
	Treatment C	0.00323333	0.00373333	0.00341111	7.81481e-08	18.6928	0.0503816
	MEAN					21.1955	0.155057
8	Treatment A	0.997833	0.9985	0.998111	1.2037e-07	13.5533	0.00899269
	Treatment B	0	0	0	0	27.1636	0.0184258
	Treatment C	0.0015	0.00216667	0.00188889	1.2037e-07	18.3046	0.0351131
	MEAN					20.7991	0.0214492
9	Treatment A	0.9959	0.999033	0.997744	2.68593e-06	13.6253	0.0272844
	Treatment B	0	0	0	0	26.7593	0.175158
	Treatment C	0.000966667	0.0041	0.00225556	2.68593e-06	17.757	0.18939
	MEAN					20.3928	0.0123941
10	Treatment A	0.997967	0.999133	0.998689	3.98148e-07	13.2908	0.00121721
	Treatment B	0	0	0	0	26.4068	0.0458056
	Treatment C	0.000866667	0.00203333	0.00131111	3.98148e-07	17.3852	0.0128339
	MEAN					19.9191	0.0423536
11	Treatment A	0.999367	0.9997	0.999522	2.81481e-08	13.1024	0.0114961
	Treatment B	0	0	0	0	26.3299	0.165858
	Treatment C	0.0003	0.000633333	0.000477778	2.81481e-08	17.5891	0.0616305
	MEAN					19.7993	0.0219635
12	Treatment A	0.999833	0.999967	0.999878	5.92889e-09	12.8117	0.00230963
	Treatment B	0	0	0	0	25.9922	0.00911512
	Treatment C	3.33333e-05	0.000166667	0.000122222	5.92593e-09	17.8059	0.0806618
	MEAN					19.6428	0.00282318
13	Treatment A	0.999867	1	0.999922	4.81481e-09	12.5395	0.0336635
	Treatment B	0	0	0	0	26.2956	0.0944429
	Treatment C	0	0.000133333	7.77778e-05	4.81481e-09	18.0749	0.0713315
	MEAN					19.7125	0.0565348
14	Treatment A	0.999967	1	0.999989	3.6963e-10	12.3624	0.00728007
	Treatment B	0	0	0	0	26.4125	0.0370621
	Treatment C	0	3.33333e-05	1.11111e-05	3.7037e-10	18.5308	0.149428
	MEAN					19.7825	0.0187196
15	Treatment A	1	1	1	0	12.4844	0.0305689
	Treatment B	0	0	0	0	25.9665	0.0438262
	Treatment C	0	0	0	0	18.7001	0.0623071
	MEAN					19.6651	0.000741018
16	Treatment A	1	1	1	0	12.5414	0.000830945
	Treatment B	0	0	0	0	25.4559	0.0765538
	Treatment C	0	0	0	0	18.5922	0.0102479
	MEAN					19.4053	0.00153809
17	Treatment A	1	1	1	0	12.3368	1.24033e-07
	Treatment B	0	0	0	0	25.4605	0.0204646
	Treatment C	0	0	0	0	18.4224	0.00248429
	MEAN					19.2666	0.019016
18	Treatment A	1	1	1	0	12.2456	0.00474616
	Treatment B	0	0	0	0	25.4788	0.0100593
	Treatment C	0	0	0	0	18.5505	0.00310022
	MEAN					19.2483	0.0144819
19	Treatment A	1	1	1	0	12.3	0.0703197
	Treatment B	0	0	0	0	25.2937	0.147667
	Treatment C	0	0	0	0	18.5516	0.0231037
	MEAN					19.202	0.028919
20	Treatment A	1	1	1	0	12.3434	0.0285239
	Treatment B	0	0	0	0	25.0403	0.0493541
	Treatment C	0	0	0	0	18.6677	0.00644384
	MEAN					19.1208	0.00135264

## Sheet: STAT.DPM.SA.1
Decision iteration	Treatment	MIN.PROB	MAX.PROB	MEAN.PROB	VAR.PROB	MEAN.PERF	VAR.PERF
Initial	Treatment A	0.553867	0.570567	0.561847	2.84333e-05	14.713	0
	Treatment B	0.0841	0.0964333	0.0897233	1.54946e-05	29.0493	0
	Treatment C	0.34	0.3557	0.34843	4.00439e-05	20.0471	0
	MEAN					21.0791	0
1	Treatment A	0.827067	0.833033	0.830247	4.96255e-06	18.0566	0
	Treatment B	0.0710333	0.0823333	0.07758	1.77948e-05	29.0493	0
	Treatment C	0.0881	0.0959333	0.0921733	8.54744e-06	20.0471	0
	MEAN					20.212	0
2	Treatment A	0.9152	0.924	0.920127	1.39258e-05	15.4335	3.9443e-30
	Treatment B	0.0645	0.0718667	0.0675467	1.09303e-05	29.0493	0
	Treatment C	0.0115	0.0129333	0.0123267	3.38555e-07	20.0471	0
	MEAN					18.3427	0
3	Treatment A	0.942633	0.9511	0.948147	1.14976e-05	13.7207	3.9443e-30
	Treatment B	0.0482333	0.0567333	0.0511133	1.1727e-05	29.0493	0
	Treatment C	0.000633333	0.000833333	0.00074	8.55555e-09	20.0471	0
	MEAN					16.7312	0
4	Treatment A	0.946267	0.954367	0.95012	8.67258e-06	12.784	0
	Treatment B	0.0456	0.0536667	0.04982	8.60978e-06	29.0493	0
	Treatment C	0	0.000133333	6e-05	2.44444e-09	20.0471	0
	MEAN					15.6081	0
5	Treatment A	0.9479	0.958767	0.952553	1.84948e-05	12.3232	0
	Treatment B	0.0412333	0.0520667	0.0474333	1.84267e-05	29.0493	0
	Treatment C	0	3.33333e-05	1.33333e-05	3.33333e-10	20.0471	0
	MEAN					14.8793	0
6	Treatment A	0.946333	0.9573	0.950793	2.12186e-05	12.3089	0
	Treatment B	0.0426333	0.0536667	0.0491867	2.1402e-05	29.0493	0
	Treatment C	0	6.66667e-05	2e-05	8.88889e-10	20.0471	0
	MEAN					14.553	0
7	Treatment A	0.955267	0.9575	0.956213	8.21441e-07	12.2383	0
	Treatment B	0.0425	0.0447333	0.0437867	8.21441e-07	29.0493	0
	Treatment C	0	0	0	0	20.0471	0
	MEAN					14.2513	0
8	Treatment A	0.954867	0.961633	0.958353	8.44144e-06	12.6913	0
	Treatment B	0.0383667	0.0451333	0.0416467	8.44144e-06	29.0493	0
	Treatment C	0	0	0	0	20.0471	0
	MEAN					14.4153	3.9443e-30
9	Treatment A	0.950933	0.955467	0.953053	3.84535e-06	12.7529	0
	Treatment B	0.0445333	0.0490667	0.0469467	3.84535e-06	29.0493	0
	Treatment C	0	0	0	0	20.0471	0
	MEAN					14.3105	3.9443e-30
10	Treatment A	0.95	0.962933	0.954413	2.6317e-05	12.6196	0
	Treatment B	0.0370667	0.05	0.04558	2.6322e-05	29.0493	0
	Treatment C	0	3.33333e-05	6.66667e-06	2.22222e-10	20.0471	0
	MEAN				1702.53	14.0705	0
11	Treatment A	0.949533	0.9578	0.95422	1.25087e-05	12.5091	0
	Treatment B	0.0422	0.0504667	0.04578	1.25087e-05	29.0493	0
	Treatment C	0	0	0	0	20.0471	0
	MEAN					13.866	3.9443e-30
12	Treatment A	0.951233	0.9623	0.95648	2.23781e-05	12.5994	0
	Treatment B	0.0377	0.0487667	0.04352	2.23781e-05	29.0493	0
	Treatment C	0	0	0	0	20.0471	0
	MEAN					13.8474	0
13	Treatment A	0.946733	0.950967	0.949673	2.82189e-06	12.7989	0
	Treatment B	0.0490333	0.0532667	0.0503267	2.82189e-06	29.0493	0
	Treatment C	0	0	0	0	20.0471	0
	MEAN					13.9378	0
14	Treatment A	0.9485	0.9583	0.9525	1.80817e-05	12.7779	0
	Treatment B	0.0417	0.0515	0.0475	1.80817e-05	29.0493	0
	Treatment C	0	0	0	0	20.0471	0
	MEAN					13.8486	0
15	Treatment A	0.950967	0.955933	0.95292	4.15144e-06	12.6829	0
	Treatment B	0.0440667	0.0490333	0.04708	4.15144e-06	29.0493	0
	Treatment C	0	0	0	0	20.0471	0
	MEAN				2343.06	13.7021	0
16	Treatment A	0.9442	0.952967	0.9482	1.85773e-05	12.7709	0
	Treatment B	0.0469667	0.0558	0.0517733	1.86441e-05	29.0493	0
	Treatment C	0	6.66667e-05	2.66667e-05	1.33333e-09	20.0471	0
	MEAN					13.7241	3.9443e-30
17	Treatment A	0.947133	0.951433	0.949753	2.68589e-06	12.6841	0
	Treatment B	0.0485667	0.0528667	0.0502467	2.68589e-06	29.0493	0
	Treatment C	0	0	0	0	20.0471	0
	MEAN					13.5965	3.9443e-30
18	Treatment A	0.9465	0.952567	0.95038	5.46536e-06	12.8696	0
	Treatment B	0.0474333	0.0535	0.0496	5.51778e-06	29.0493	0
	Treatment C	0	6.66667e-05	2e-05	8.88889e-10	20.0471	0
	MEAN					13.7181	0
19	Treatment A	0.9445	0.9517	0.94858	6.82089e-06	12.8006	3.9443e-30
	Treatment B	0.0483	0.0555	0.05142	6.82089e-06	29.0493	0
	Treatment C	0	0	0	0	20.0471	0
	MEAN					13.6154	3.9443e-30
20	Treatment A	0.9459	0.9559	0.95018	1.54892e-05	12.6762	0
	Treatment B	0.0441	0.0541	0.0498133	1.54531e-05	29.0493	0
	Treatment C	0	3.33333e-05	6.66667e-06	2.22222e-10	20.0471	0
	MEAN					13.4654	0

## Sheet: STAT.DPM.SA.2
Decision iteration	Treatment	MIN.PROB	MAX.PROB	MEAN.PROB	VAR.PROB	MEAN.PERF	VAR.PERF
Initial	Treatment A	0.5079	0.5195	0.513567	1.73194e-05	16.1267	0
	Treatment B	0.0386667	0.0492333	0.0448267	1.7203e-05	29.0493	0
	Treatment C	0.436167	0.4478	0.441607	1.84963e-05	14.554	3.9443e-30
	MEAN					17.8979	0
1	Treatment A	0.569067	0.578067	0.572687	1.41354e-05	13.797	0
	Treatment B	0.035	0.0399	0.0370933	3.76856e-06	29.0493	0
	Treatment C	0.386233	0.3928	0.390213	5.87762e-06	14.554	3.9443e-30
	MEAN					15.2975	3.9443e-30
2	Treatment A	0.560633	0.5747	0.566893	3.08686e-05	13.3309	3.9443e-30
	Treatment B	0.0323333	0.0407333	0.03614	1.1268e-05	29.0493	0
	Treatment C	0.392967	0.401267	0.396967	8.77896e-06	14.554	3.9443e-30
	MEAN					14.5108	3.9443e-30
3	Treatment A	0.5734	0.582867	0.579213	1.53409e-05	12.3276	0
	Treatment B	0.0312	0.0405667	0.0350533	1.66026e-05	29.0493	0
	Treatment C	0.384267	0.387267	0.385733	1.64832e-06	14.554	3.9443e-30
	MEAN					13.3549	3.9443e-30
4	Treatment A	0.517667	0.587767	0.568653	0.000849882	12.3262	0
	Treatment B	0.0315333	0.0371	0.0340933	3.92911e-06	29.0493	0
	Treatment C	0.375133	0.3942	0.384433	4.6849e-05	14.554	3.9443e-30
	MEAN					13.1852	3.9443e-30
5	Treatment A	0.5869	0.597567	0.591707	1.93391e-05	12.2536	0
	Treatment B	0.0293333	0.0332667	0.0320333	2.64056e-06	29.0493	0
	Treatment C	0.3731	0.380267	0.37626	9.44742e-06	14.554	3.9443e-30
	MEAN					12.9957	3.9443e-30
6	Treatment A	0.604	0.6152	0.610473	1.77569e-05	11.9202	0
	Treatment B	0.0263667	0.0330333	0.0297933	7.03743e-06	29.0493	0
	Treatment C	0.357467	0.3644	0.359733	7.32611e-06	14.554	3.9443e-30
	MEAN					12.5871	0
7	Treatment A	0.5873	0.596967	0.59156	1.70754e-05	12.772	0
	Treatment B	0.0286333	0.034	0.0318667	4.70278e-06	29.0493	0
	Treatment C	0.369033	0.379667	0.376573	1.90982e-05	14.554	3.9443e-30
	MEAN					13.3282	3.9443e-30
8	Treatment A	0.5905	0.596567	0.59434	5.80636e-06	12.5455	0
	Treatment B	0.0312	0.0365333	0.03316	4.16355e-06	29.0493	0
	Treatment C	0.368667	0.3771	0.3725	9.44943e-06	14.554	3.9443e-30
	MEAN					13.0556	0
9	Treatment A	0.585533	0.600967	0.591613	3.39727e-05	12.53	0
	Treatment B	0.0317	0.0357333	0.03348	3.83255e-06	29.0493	0
	Treatment C	0.367333	0.378733	0.374907	1.96376e-05	14.554	3.9443e-30
	MEAN					12.9947	3.9443e-30
10	Treatment A	0.569333	0.589667	0.580707	6.4391e-05	12.7473	0
	Treatment B	0.0305667	0.0356	0.0323533	4.06588e-06	29.0493	0
	Treatment C	0.377467	0.3883	0.38342	1.75459e-05	14.554	3.9443e-30
	MEAN					13.1665	0
11	Treatment A	0.577933	0.589467	0.584007	2.0978e-05	12.742	0
	Treatment B	0.0289333	0.036	0.0340467	8.50979e-06	29.0493	0
	Treatment C	0.376667	0.3874	0.381947	1.44402e-05	14.554	3.9443e-30
	MEAN					13.1293	3.9443e-30
12	Treatment A	0.5776	0.583533	0.57996	5.8641e-06	12.7098	0
	Treatment B	0.0318667	0.0364667	0.0342533	4.54533e-06	29.0493	0
	Treatment C	0.380933	0.390333	0.385787	1.14548e-05	14.554	3.9443e-30
	MEAN					13.0706	3.9443e-30
13	Treatment A	0.577367	0.586667	0.58224	1.52607e-05	12.6186	0
	Treatment B	0.0308	0.0385	0.03438	1.16659e-05	29.0493	0
	Treatment C	0.381033	0.384667	0.38338	1.94649e-06	14.554	3.9443e-30
	MEAN					12.9579	0
14	Treatment A	0.573067	0.576867	0.57518	2.90197e-06	12.6565	0
	Treatment B	0.0355333	0.0384	0.03656	1.25467e-06	29.0493	0
	Treatment C	0.386133	0.391133	0.38826	4.4391e-06	14.554	3.9443e-30
	MEAN					12.9737	3.9443e-30
15	Treatment A	0.5764	0.581633	0.57936	4.78688e-06	12.7186	0
	Treatment B	0.0307333	0.0358333	0.03278	3.99256e-06	29.0493	0
	Treatment C	0.383467	0.390233	0.38786	7.06743e-06	14.554	3.9443e-30
	MEAN					13.0159	0
16	Treatment A	0.564367	0.575733	0.569993	2.31535e-05	12.864	0
	Treatment B	0.0357667	0.0424667	0.0374467	8.262e-06	29.0493	0
	Treatment C	0.3885	0.399767	0.39256	2.06686e-05	14.554	3.9443e-30
	MEAN					13.1416	0
17	Treatment A	0.5643	0.576933	0.57058	2.2398e-05	12.815	0
	Treatment B	0.0331667	0.0398667	0.03628	5.71367e-06	29.0493	0
	Treatment C	0.386567	0.395967	0.39314	1.49523e-05	14.554	3.9443e-30
	MEAN					13.0791	0
18	Treatment A	0.571433	0.5771	0.57494	4.82084e-06	12.7051	0
	Treatment B	0.0338	0.0366667	0.0355	1.13667e-06	29.0493	0
	Treatment C	0.387567	0.392567	0.38956	3.60138e-06	14.554	3.9443e-30
	MEAN					12.9583	3.9443e-30
19	Treatment A	0.5702	0.5745	0.572073	2.79189e-06	12.6566	0
	Treatment B	0.0362667	0.0383667	0.0368733	7.33556e-07	29.0493	0
	Treatment C	0.389233	0.393333	0.391053	3.38088e-06	14.554	3.9443e-30
	MEAN					12.8986	0
20	Treatment A	0.565833	0.570567	0.569367	3.96223e-06	12.7185	0
	Treatment B	0.0319333	0.0416667	0.0371533	1.20559e-05	29.0493	0
	Treatment C	0.387767	0.3979	0.39348	1.64159e-05	14.554	3.9443e-30
	MEAN					12.9485	0

## Sheet: STAT.DPM.SA.3
Decision iteration	Treatment	MIN.PROB	MAX.PROB	MEAN.PROB	VAR.PROB	MEAN.PERF	VAR.PERF
Initial	Treatment A	0.5646	0.574167	0.56784	1.81086e-05	16.1267	0
	Treatment B	0.321233	0.326733	0.322707	5.3874e-06	25.9035	0
	Treatment C	0.103167	0.1137	0.109453	1.8503e-05	15.5643	3.9443e-30
	MEAN					16.5119	0
1	Treatment A	0.663733	0.675533	0.670087	2.5972e-05	13.797	0
	Treatment B	0.297767	0.3038	0.300167	5.395e-06	25.9035	0
	Treatment C	0.0258667	0.0324667	0.0297467	9.387e-06	15.5643	3.9443e-30
	MEAN					14.3586	0
2	Treatment A	0.658267	0.680267	0.667767	9.3229e-05	13.3309	3.9443e-30
	Treatment B	0.295633	0.3068	0.30076	2.50897e-05	25.9035	0
	Treatment C	0.0237333	0.0459333	0.0314733	8.28947e-05	15.5643	3.9443e-30
	MEAN					13.8009	0
3	Treatment A	0.682267	0.6944	0.685927	2.37313e-05	12.3276	0
	Treatment B	0.284633	0.302633	0.294087	4.85853e-05	25.9035	0
	Treatment C	0.0137667	0.0236667	0.0199867	1.5602e-05	15.5643	3.9443e-30
	MEAN					12.7842	0
4	Treatment A	0.6715	0.691967	0.68054	7.39475e-05	12.3262	0
	Treatment B	0.283533	0.3004	0.294093	4.12613e-05	25.9035	0
	Treatment C	0.0132333	0.0312333	0.0253667	5.17172e-05	15.5643	3.9443e-30
	MEAN					12.708	0
5	Treatment A	0.686967	0.704867	0.6957	4.96194e-05	12.2536	0
	Treatment B	0.2787	0.29	0.284313	2.0072e-05	25.9035	0
	Treatment C	0.014	0.0263	0.0199867	2.68203e-05	15.5643	3.9443e-30
	MEAN					12.5858	0
6	Treatment A	0.6999	0.7082	0.704587	1.5148e-05	11.9202	0
	Treatment B	0.277833	0.2822	0.279727	4.19583e-06	25.9035	0
	Treatment C	0.0117	0.0204	0.0156867	1.18637e-05	15.5643	3.9443e-30
	MEAN					12.2278	0
7	Treatment A	0.684367	0.6965	0.692153	2.47141e-05	12.772	0
	Treatment B	0.284867	0.295	0.28926	1.66246e-05	25.9035	0
	Treatment C	0.0131	0.0206667	0.0185867	1.00864e-05	15.5643	3.9443e-30
	MEAN					13.0084	3.9443e-30
8	Treatment A	0.688833	0.699	0.693527	1.95175e-05	12.5455	0
	Treatment B	0.284533	0.2915	0.287673	7.23188e-06	25.9035	0
	Treatment C	0.0152333	0.0227333	0.0188	7.77333e-06	15.5643	3.9443e-30
	MEAN					12.7674	0
9	Treatment A	0.686167	0.698567	0.69414	2.58152e-05	12.53	0
	Treatment B	0.283367	0.2887	0.286313	3.69476e-06	25.9035	0
	Treatment C	0.0148	0.0251333	0.0195467	1.56898e-05	15.5643	3.9443e-30
	MEAN					12.7325	0
10	Treatment A	0.673233	0.695567	0.685747	6.85698e-05	12.7473	0
	Treatment B	0.288267	0.294867	0.291647	9.53755e-06	25.9035	0
	Treatment C	0.0161667	0.0356333	0.0226067	6.1408e-05	15.5643	3.9443e-30
	MEAN					12.9259	0
11	Treatment A	0.675567	0.693167	0.688033	5.01428e-05	12.742	0
	Treatment B	0.286967	0.294567	0.29046	1.14236e-05	25.9035	0
	Treatment C	0.0162333	0.0298667	0.0215067	2.54597e-05	15.5643	3.9443e-30
	MEAN					12.9071	0
12	Treatment A	0.590333	0.689	0.666613	0.00182751	12.7098	0
	Treatment B	0.288967	0.295967	0.2941	8.745e-06	25.9035	0
	Treatment C	0.0154	0.0235333	0.0192867	1.54731e-05	15.5643	3.9443e-30
	MEAN					12.8642	0
13	Treatment A	0.673233	0.686167	0.679827	2.10558e-05	12.6186	0
	Treatment B	0.289567	0.2951	0.292067	6.88889e-06	25.9035	0
	Treatment C	0.0242667	0.0367333	0.0281067	2.7973e-05	15.5643	3.9443e-30
	MEAN					12.7651	0
14	Treatment A	0.679567	0.6928	0.683953	2.69992e-05	12.6565	0
	Treatment B	0.2884	0.298833	0.29418	2.22808e-05	25.9035	0
	Treatment C	0.0168	0.0320333	0.0218667	4.00878e-05	15.5643	3.9443e-30
	MEAN					12.793	0
15	Treatment A	0.674267	0.6853	0.678733	1.69156e-05	12.7186	0
	Treatment B	0.296133	0.302333	0.298747	5.01589e-06	25.9035	0
	Treatment C	0.0161667	0.0272333	0.02252	2.39109e-05	15.5643	3.9443e-30
	MEAN					12.8456	0
16	Treatment A	0.6709	0.6851	0.675993	3.50369e-05	12.864	0
	Treatment B	0.289967	0.300067	0.29616	1.65969e-05	25.9035	0
	Treatment C	0.0229333	0.0348667	0.0278467	2.06087e-05	15.5643	3.9443e-30
	MEAN					12.9808	0
17	Treatment A	0.673667	0.683033	0.678	1.72761e-05	12.815	0
	Treatment B	0.290033	0.301067	0.296593	2.07335e-05	25.9035	0
	Treatment C	0.0189333	0.0312	0.0254067	1.95791e-05	15.5643	3.9443e-30
	MEAN					12.9267	0
18	Treatment A	0.672567	0.6862	0.680527	3.08391e-05	12.7051	0
	Treatment B	0.291233	0.3016	0.296927	1.91908e-05	25.9035	0
	Treatment C	0.0171667	0.0268333	0.0225467	1.69442e-05	15.5643	3.9443e-30
	MEAN					12.8135	3.9443e-30
19	Treatment A	0.665333	0.682633	0.67534	5.38319e-05	12.6566	0
	Treatment B	0.290267	0.3052	0.29778	2.83297e-05	25.9035	0
	Treatment C	0.0205333	0.0313	0.02688	2.76481e-05	15.5643	3.9443e-30
	MEAN					12.7607	0
20	Treatment A	0.662533	0.682233	0.672773	5.03497e-05	12.7185	0
	Treatment B	0.2934	0.311233	0.299033	5.10689e-05	25.9035	0
	Treatment C	0.0243667	0.0333667	0.0281933	1.50041e-05	15.5643	3.9443e-30
	MEAN					12.8168	0

[truncated: 27 more sheets: STAT.DPM.SA.4, STAT.DPM.SA.5, STAT.DPM.SA.6, STAT.RPM.SA.1, STAT.RPM.SA.2, STAT.RPM.SA.3, STAT.RPM.SA.4, STAT.RPM.SA.5, STAT.RPM.SA.6, NON.EA.SA.1, NON.EA.SA.2, NON.EA.SA.3, NON.EA.SA.4, NON.EA.SA.5, NON.EA.SA.6, NON.DPM.SA.1, NON.DPM.SA.2, NON.DPM.SA.3, NON.DPM.SA.4, NON.DPM.SA.5 …]
